# Supplementary material for: Causes of morbidity and mortality among patients admitted in a tertiary hospital in southern Nigeria: A 6 year evaluation
Source: PLoS One. 2020 Aug 25;15(8):e0237313. doi: 10.1371/journal.pone.0237313 (PMC7447063; doi:10.1371/journal.pone.0237313)
Supplement: S1 Data — (ZIP) [file pone.0237313.s001.zip]

Archive with 20 entries (20 files):
- 10 dis of  Resp sys.sav
- 11 dis of Dige sys.sav
- 12 dis of Skin Subcut.sav
- 13 Musculo syst and ct.sav
- 14 dis of the Genitourinary sys.sav
- 15 Preg childb and spon puerp.sav
- 17 Congen malf, defo and chrom.sav
- 18 Sympt, signs and abn.sav
- 19 Injury, poisoning and cert.sav
- 20 Factors  influencing health stat.sav
- 1  Inf dis.sav
- 2  noplasm.sav
- 3 dis blood.sav
- 4 Endoc nutri.sav
- 5 mental and beha.sav
- 6  dis of nerv sys.sav
- 7  dis of eye.sav
- 8 dis of Ear  and Mast.sav
- 16 Certain cond orgin perin per.sav
- 9 disease of circu sys.sav
